# Supplementary material for: The natural history of incidental retroperitoneal schwannomas
Source: PLoS One. 2019 Apr 15;14(4):e0215336. doi: 10.1371/journal.pone.0215336 (PMC6464223; doi:10.1371/journal.pone.0215336)
Supplement: S1 File — (XLSX) [file pone.0215336.s002.xlsx]

## Sheet: Sheet2
Patient	A		B		C		D		E		F		G		H		I		J		K		L		M		N		O		P		Q		R		S		T		U		V		W		X
	months	size(mm)	months	size	months	size	months	size	months	size	months	size	months	size	months	size	months	size	months	size	months	size	months	size	months	size	months	size	months	size	months	size	months	size	months	size	months	size	months	size	months	size	months	size	months	size	months	size
	0	100	0	100	0	100	0	100	0	100	0	94	0	100	0	100	0	100	0	100	0	100	0	100	0	100	0	100	0	100	0	100	0	100	0	100	0	100	0	100	0	100	0	100	0	100	0	100
	164	116	8	104	11	100	23	100	52	92	4.4	94	31	102	19	109	27	92	6	104	10	104	72	100	5	100	4	104	7	100	9	101	5	114	6	113	5	103	11	103	10	104	5	100	22	137	4	100
					26	109					11	94	56	108	38	119			19	111	33	121			17	100	14	96					18	121	13	136	10	106	24	122	33	122	26	101	28	153	12	105
											26	106	70	114	51	146			32	114	48	115			29	100	21	96							17	156	17	109	29	131	48	124	38	107	52	226	25	110
											39	107	77	125					44	130	76	115			41	97	33	96							29	158	29	110	33	131	79	126			86	226
											50	114	92	125					57	130					66	93
													105	125					70	130					78	95

## Sheet: Sheet1
tamura takaaki	63	follow
kusumi mutsuko	71	follow
shimura nobuo	52	follow
ogawa hiroki	26	follow
katagiri nobuyuki	48	follow
kikuchi keisuke	63	follow
tsukahara toshinori	75	follow
tooyama junko	78	follow-op
sakai chiaki	48	follow
suzuki satoshi	44	follow
tanaka reiko	75	follow
endo seiichi	61	follow
sakurai takashi	38	follow
nakamura masako	60	follow
kashima kiyoe	51	follow
kumakura mieko	48	follow
suda katuo	54	follow
ookura ryou	40	follow
honnma hiroko	39	follow-op
horikawa yoshihiro	59	follow
hujimura makoto	50	follow
maruyama harui	75	follow
